# Supplementary material for: Comparison of Clinical Outcomes between Salvage and Elective Thoracic Endovascular Aortic Repair in Patients with Advanced Esophageal Cancer with Aortic Invasion: A Retrospective Cohort Study
Source: Biomedicines. 2021 Dec 12;9(12):1889. doi: 10.3390/biomedicines9121889 (PMC8698351; doi:10.3390/biomedicines9121889)
Supplement: Supplementary file 1 [file biomedicines-09-01889-s001.zip]

Archive with 1 entries (1 files):
- biomedicines-1476461-supplementary.pdf
